# Supplementary material for: Resistance training and L-arginine supplementation are determinant in genomic stability, cardiac contractility and muscle mass development in rats
Source: PLoS One. 2018 Sep 27;13(9):e0204858. doi: 10.1371/journal.pone.0204858 (PMC6160175; doi:10.1371/journal.pone.0204858)
Supplement: S1 Table — (XLSX) [file pone.0204858.s001.xlsx]

## Sheet: Bichemical Analyses
Rat	Urea (mg/dL)	AST (UI/L)	ALT (UI/L)	Creatinine (mg/dL)	Uric Acid (mg/dL)	Total Cholesterol (mg/dL)	Triglicerydes (mg/dL)
1	39	299	87	0.58	1.7	55	68
2	35	296	90	0.57	2.6	73	61
3	28	46	36	0.6	1.1	58	59
4	36	86	56	0.62	1.2	42	20
5	28	129	60	0.52	1	35	55
6	35	268	70	0.6	1.3	28	39
7	40	118	80	0.49	0.7	49	29
8	30	276	93	0.53	0.2	41	27
9	40	132	56	0.55	1.3	54	62
10	34	123	63	0.58	0.7	49	55
11	37	152	50	0.52	0.8	52	61
12	34	165	64	0.54	1	45	42
13	37	180	66	0.6	1.1	41	43
14	30	225	71	0.55	0.9	41	40
15	30	340	61	0.57	1.4	46	51
16	38	256	67	0.53	1.8	39	50
17	33	110	61	0.55	0.7	40	56
18	32	76	43	0.61	0.5	50	48
19	33	75	48	0.59	1	49	48
20	32	152	69	0.56	0.3	47	43
21	42	131	76	0.49	0.9	52	55
22	40	209	57	0.65	1	54	66
23	40	129	51	0.67	1.5	54	52

## Sheet: Hemodynamic Parameters
Rat	DBP (mmHg)	SBP (mmHg)	MBP (mmHg)	LVSP (mmHg)	HR (bpm)	dP/dt+ (mmHg/s)	dP/dt- (mmHg/s)
1	55.9	85.3663	74.7005	117.44	235.082	4677.19	-3702.07
2	72.4	101.948	91.8844	112.51	222.13	3601.7	-3113.3
3	84.9	83.6587	73.8715	80.2	200.816	4691.3	-3735.8
4	91.9	129.011	112.68	142.56	217.617	3503.4	-5799.3
5	72.1	115.715	98.0428	124.46	187.289	4221.21	-5919.09
6	99.3	91.7803	81.9249	103.97	252.174	3983.1	-5780.98
7	64.85	85.92	76.63	100.19	223.21	4172.9	-5062.99
8	72.93	97.2	85.99	101.96	225	4246.5	-3687.34
9	101.76	135.96	120.6	133.89	198	7619.11	-7151.86
10	95.47	115.22	106.64	101.73	238.1	7269.6	-5073.2
11	88.11	97.62	93.66	97.24	209.1	4944.15	-3603.33
12	91.18	114.36	103.55	126.89	197.28	5929.38	-4359.91
13	76.53	107.91	93.59	94.65	206	3691.34	-4668.32
14	60.63	77.12	90.31	72.57	231.05	3776.72	-3319.88
15	89.77	124.04	107.83	124.56	191.31	5047.8	-4670.76
16	69.89	94.27	82.74	99.49	212.36	5152.08	-3800.21
17	78.31	105.08	91.7	109.4	188.6	3780.2	-3136.47
18	89.66	122.51	104.03	127.63	174.67	5088.92	-4166.64
19	72.18	96.92	75.09	84.03	204.62	6912.97	-4371.93
20	95.8	107.66	94.84	100.64	240.31	6821.77	-3757.69
21	61.22	151.62	112.92	139.91	216.82	5342.08	-4371.1
22	64.15	90.47	78.34	92.12	236.84	5330.55	-3691.41
23	109.45	88.98	79.01	100.99	230.2	5457.46	-4436.17

## Sheet: Strength Gain
Rat	First 1MR Test	Last 1MR Test
1	3.6	4.71
2	4.52	4.67
3	3.76	4.5
4	3.2	4.06
5	2.9	3.45
6	3.3	4.2
7	3.29	4.15
8	3.18	4.22
9	3.48	3.65
10	3.15	3.64
11	3.73	3.92
12	4.27	4.38
13	3.8	6.76
14	3.66	6.03
15	3.36	6.5
16	3.38	5.84
17	3.7	6.3
18	3.97	6.71
19	3.84	7.11
20	3.65	5.66
21	3.39	6.27
22	3.23	5.4
23	2.74	5.56
* Results are presented as relative to body weight
